# Supplementary material for: Boron/Difluoroamino (B/NF2) Composites Prepared Through an Energetic Fluorinated-Centerd Surface Modification Strategy to Enhance Their Ignition and Combustion Characteristics
Source: Nanomaterials (Basel). 2024 Nov 5;14(22):1772. doi: 10.3390/nano14221772 (PMC11597125; doi:10.3390/nano14221772)
Supplement: Supplementary file 1 [file nanomaterials-14-01772-s001.zip]

Archive with 1 entries (1 files):
- nanomaterials-3259832-supplementary.pdf
